# Supplementary material for: The Effect of Different Factors on Poly(lactic-co-glycolic acid) Nanoparticle Properties and Drug Release Behaviors When Co-Loaded with Hydrophilic and Hydrophobic Drugs
Source: Polymers (Basel). 2024 Mar 22;16(7):865. doi: 10.3390/polym16070865 (PMC11013797; doi:10.3390/polym16070865)
Supplement: Supplementary file 1 [file polymers-16-00865-s001.zip]

Archive with 1 entries (1 files):
- polymers-2864677-supplementary.pdf
